# Supplementary material for: Central and peripheral analgesia in irradiated rats: reserpine-induced pain model
Source: Sci Rep. 2026 Apr 11;16:12193. doi: 10.1038/s41598-026-44637-8 (PMC13076774; doi:10.1038/s41598-026-44637-8)
Supplement: Supplementary file 1 — Supplementary Material 1 [file 41598_2026_44637_MOESM1_ESM.xlsx]

## Sheet: Sheet1
	Tail’s flick (Time in sec)	Haffner’s clip (Time in sec)	MDA (nmol/mg protein)	NO (nmol/mg protein)	DA (µg/mg protein)	TNF-α (pg/ml)	SP (ng/ml)
Normal 1	17	13.96	113.41	16.74	4.647	45.12	9.27
Normal 2	16.6	10.04	86.65	28.12	6.936	52.83	17.82
Normal 3	16.32	9.97	70.41	18.91	5.183	68.71	16.53
Normal 4	15.55	13.45	108.72	21.54	3.404	34.21	9.09
Normal 5	12.43	14.48	73.74	32.45	5.139	60.12	16.87
Normal 6	12.1	10.1	116.42	25.23	7.541	79.34	12.01
Reserpine 1	8	3.24	283.04	44.84	2.401	104.82	31.75
Reserpine 2	7.2	4.02	383.13	35.32	0.606	85.94	19.61
Reserpine 3	5.78	3.44	376.64	62.49	0.401	165.43	21.26
Reserpine 4	6.14	2.79	269.84	53.81	2.162	93.48	17.34
Reserpine 5	5	4.11	389.43	40.85	0.343	131.75	29.46
Reserpine 6	5.2	4.6	303.72	57.13	1.042	168.52	34.43
Reserpine + Radiation 1	12	8	127.18	26.56	6.994	67.14	18.94
Reserpine + Radiation 2	11.15	6.49	116.69	40.62	2.014	87.46	12.38
Reserpine + Radiation 3	10.6	9.02	109.62	11.28	4.048	95.91	9.72
Reserpine + Radiation 4	9.9	7.28	119.72	17.02	2.104	57.86	17.98
Reserpine + Radiation 5	11	8.21	98.35	13.3	8.642	108.79	10.39
Reserpine + Radiation 6	10.1	9.3	113.67	37.87	2.306	78.33	20.51
Reserpine + Naloxone + Radiation 1	8.61	5.07	178.59	11.94	3.965	85.89	16.47
Reserpine + Naloxone + Radiation 2	9.11	3.27	103.28	21.76	4.642	102.37	27.84
Reserpine + Naloxone + Radiation 3	8.86	4.41	81.17	14.88	5.612	73.89	15.23
Reserpine + Naloxone + Radiation 4	11.7	3.69	100.48	28.04	2.893	95.18	17.39
Reserpine + Naloxone + Radiation 5	8.5	5.31	78.27	17.24	4.287	97.69	24.85
Reserpine + Naloxone + Radiation 6	12.1	4.18	182.41	24.35	4.431	111.26	26.86
Reserpine + Diclofenac 1	12.88	3.4	191.81	21.23	2.843	53.24	10.84
Reserpine + Diclofenac 2	9.19	5.27	292.34	12.01	4.204	57.79	4.06
Reserpine + Diclofenac 3	10.33	6.54	181.73	26.18	5.213	45.83	13.22
Reserpine + Diclofenac 4	12.92	4.01	286.27	14.52	3.928	92.14	5.22
Reserpine + Diclofenac 5	11.84	5.14	273.28	31.54	4.012	68.79	10.41
Reserpine + Diclofenac 6	9.32	6.08	203.65	17.16	4.414	84.81	8.04
